# Supplementary material for: Inherited variants affecting RNA editing may contribute to ovarian cancer susceptibility: results from a large-scale collaboration
Source: Oncotarget. 2016 Jul 12;7(45):72381–94. doi: 10.18632/oncotarget.10546 (PMC5340123; doi:10.18632/oncotarget.10546)
Supplement: Supplementary file 3 [file oncotarget-07-72381-s003.xlsx]

## Sheet: Supp Table 2
Supplementary Table 2. HaploReg view of top ADAR eQTL SNP rs1127313 and proxies
Position (hg38)	LD (r2)	SNP (Ref>Alt)	MAF in EUR	Functional Annotation	CR	Promoter histone marks	Enhancer histone marks	DNAse	Proteins	eQTL	Motifs Changed
154583949	--	rs1127313 (G>A)	0.47	3'-UTR	No		ESDR, LNG, BLD, GI, MUS, OVRY, VAS	ESDR, SKIN, HRT, KID, LNG, MUS, PLCNT, OVRY, VAS	ZNF263	Whole_Blood, ADAR, 7.23E-14 a	Ik-1, STAT, TATA
										Whole_Blood, ADAR, 8.17E-12 a
										Whole_Blood, IL6R, 1.24E-4 a
										Prefrontal cortex, FLAD1, 0.0088;
										Normal prepouch ileum, ADAR, 0.0009 d
154584187	1	rs1127311 (G>A)	0.47	3'-UTR	No		ESDR, LNG, BLD, GI, MUS, OVRY, VAS	MUS	ZNF263	Whole_Blood, ADAR, 7.26E-14 a	CCNT2, EWSR1-FLI1, Rad21
										Whole_Blood, ADAR, 8.20E-12 a
										Whole_Blood, IL6R, 1.24E-4 a
										Dendritic cells after treatment with Mycobacterium tuberculosis, UBE2Q1, 0.0184 d
										Dendritic cells treated with Mycobacterium tuberculosis, ADAR, 0.0346 d
										Dendritic cells, UBE2Q1, 0.0254 d
										Normal prepouch ileum, 0.0009 d
154585209	0.99	rs9427094 (C>T)	0.47	intronic	Yes		BRST, BLD, MUS, VAS			Whole_Blood, ADAR,7.26E-14 a Whole_Blood, ADAR,7.97E-12 a Whole_Blood, IL6R,1.24E-4 a	Irf, NF-I
154593043	0.96	rs11264223 (G>A)	0.47	intronic	No						GR, Sox, p300
154595223	0.94	rs10908419 (G>A)	0.47	intronic	No					Whole_Blood, ADAR,7.55E-12 a Whole_Blood, ADAR,8.57E-14 a Whole_Blood, IL6R,1.04E-4 a	SRF
154599752	0.91	rs903323 (C>T)	0.46	intronic	No	BRN	ESC, ESDR, LNG, FAT, STRM, BRST, BLD, MUS, BRN, SKIN, VAS, LIV, GI, HRT, PANC, THYM, OVRY, SPLN, BONE	ESDR, LNG, SKIN, BRN, HRT, MUS			GR
154604579	0.91	rs3766922 (T>G)	0.46	intronic	No		ESC, BRST, BLD, BRN, SKIN, LIV, GI, MUS, THYM, HRT, LNG, OVRY, SPLN			Liver, ADAR,1.85e-10 b	Foxa,YY1,p53
										Whole_Blood, ADAR,1.70E-14 a Whole_Blood, ADAR,1.91E-12 a Whole_Blood, IL6R, 3.33E-5 a
										Liver, ADAR, 1.85E-10 d
154607539	0.89	rs10712198 (TC>T)	0.46	intronic	No			ESDR, BLD, SKIN, ADRL, HRT, KID, LNG, MUS, PLCNT, GI, THYM, CRVX, LIV, BRN	CTCF, HEY1, CTCFL, ZBTB7A		CTCF, VDR
154608419	0.89	rs11802588 (C>G)	0.46	intronic	No	ESC, ESDR, LNG, IPSC, FAT, STRM, BRST, BLD, MUS, BRN, SKIN, VAS, LIV, GI, ADRL, HRT, KID, PANC, PLCNT, THYM, OVRY, SPLN, CRVX, BONE		BRST, BLD, SKIN, LIV, BRST	CHD2, TAF1, TBP, POL2, CEBPB,GTF2F1,TFIIIC110	Whole_Blood, ADAR, 7.10E-06 c	AP-2, ATF3, BCL, Ets, HNF4, RXRA, Rad21, SEF-1,SP1, ZBRK1
154608755	0.9	rs61811388 (G>C)	0.46	intronic	No	ESC, ESDR, LNG, IPSC, FAT, STRM, BRST, BLD, MUS, BRN, SKIN, VAS, LIV, GI, ADRL, HRT, KID, PANC, PLCNT, THYM, OVRY, CRVX, BONE	ESDR, BRST, BRN, GI, SPLN	ESC, ESDR, LNG, IPSC, BRST, BLD, SKIN, ADRL, BRN, HRT, GI, KID, MUS, PLCNT, THYM, OVRY, PANC, CRVX, LIV, VAS	POL2, POL24H8, TAF1, TAF7, TBP, HAE2F1, POL2S2		AhR, Pax-4
154609653	0.88	rs12125166 (C>T)	0.46	intronic	No	ESC, IPSC, FAT, BLD, SKIN, LIV, GI, THYM, CRVX	ESDR, LNG, IPSC, ESC, BRST, BLD, MUS, BRN, SKIN, FAT, VAS, GI, ADRL, HRT, KID, THYM, PANC, SPLN, LIV, BONE	ESC, ESDR, IPSC, BLD, SKIN, THYM	NFKB,OCT2,POU2F2,POL2,TAF1,MAX,ZNF263	Whole_Blood, ADAR, 5.23E-06 c	Mef2, PEBP
										Whole_Blood, ADAR, 1.55E-14 a
										Whole_Blood, ADAR,1.85E-12 a
										Whole_Blood, IL6R, 3.30E-5 a
										Liver, ADAR, 8.59E-05 d
										Serum ratio of (epiandrosterone sulfate)/(hydroquinone sulfate), 8.70E-04 d
154610278	0.85	rs71586027 (T>TATCTC)	0.45	intronic	No	ESC, IPSC, BLD	ESC, IPSC, BRST, BLD, SKIN, GI, KID, THYM, CRVX		BATF, TCF12, NFKB	Whole_Blood, ADAR, 4.93E-06 c	AFP1, Arid3a, BRCA1, Dbx1, Foxp1, Hoxa7, Hoxb6, Hoxb7, Hoxb8, Hoxc6, Hoxc9, Hoxd8, Msx-1,Ncx, Nkx6-1, Pax-4
154610420	0.89	rs6699729 (A>T)	0.46	intronic	No	BLD	ESC, IPSC, BLD, SKIN, THYM	ESDR	NFKB	Whole_Blood, ADAR,7.78E-06 c	AP-3, DMRT5, Pou2f2
										Whole_Blood, ADAR,1.54E-14 a
										Whole_Blood, ADAR,1.82E-12 a
										Whole_Blood, IL6R,3.26E-5 a
154610494	0.89	rs6699825 (A>G)	0.46	intronic	No	BLD	ESC, IPSC, BLD, SKIN, THYM			Whole_Blood, ADAR,7.78E-06 c	Foxq1, Irf, TCF12
										Whole_Blood, ADAR,1.67E-12 a
										Whole_Blood, ADAR,1.74E-14 a
										Whole_Blood, IL6R, 2.59E-5 a
										Blood, ADAR, 1.5E-11 d
										Serum concentration of glutaroyl carnitine ,2.30E-04 d
										Normal prepouch ileum, ADAR, 0.0009 d
154610626	0.89	rs6702549 (T>C)	0.46	intronic	No	BLD	ESC, IPSC, BLD, SKIN, THYM			Whole_Blood, ADAR, 1.36E-05 c	Irf
154610734	0.89	rs6702449 (A>C)	0.46	intronic	No	BLD	ESC, ESDR, IPSC, BLD, SKIN, THYM			Whole_Blood, ADAR, 7.84E-06 c	Eralpha-a
154611286	0.89	rs9427100 (G>A)	0.46	intronic	No	ESC, ESDR, IPSC, BLD, SKIN, BRN	ESC, ESDR, BRST, BLD, BRN, THYM, HRT	IPSC, SKIN, BLD			DMRT5, Osr
154613004	0.86	rs9426826 (C>G)	0.45	intronic	No						KAP1, ZBTB33
154614481	0.88	rs9427102 (A>G)	0.46	intronic	No		ESC, ESDR, IPSC, BLD, SKIN, THYM, HRT	ESDR, ESC, IPSC	CTCF		GATA, Myc, SZF1-1
154616756	0.88	rs9427104 (C>T)	0.46	intronic	No		ESC, ESDR, IPSC, BLD, LIV, ADRL, HRT, VAS, BRN, BONE			Whole_Blood, ADAR,1.45E-05 c	Bcl6b, Ik-2, Maf, NF-AT, Nkx2, STAT
										Whole_Blood, ADAR,1.81E-14 a
										Whole_Blood, ADAR,2.03E-12 a
										Whole_Blood, IL6R, 3.31E-5 a
154617489	0.88	rs9426827 (T>C)	0.46	intronic	No	ESDR	ESC, ESDR, IPSC, BRN, ADRL, HRT, LIV, VAS, BLD, BONE				Maf, RREB-1, Spz1
154619013	0.88	rs9426828 (G>A)	0.46	intronic	No		SKIN				BCL, CTCF, Myc, NRSF, Rad21, TATA, TR4, ZNF263
154619725	0.87	rs9426829 (T>C)	0.46	intronic	No	BLD	BLD, STRM, SKIN, GI	BLD			Cdx2, DMRT3, Foxp3, GR, Hoxb13, Hoxd10, Irx, Myc, XBP-1
154622214	0.88	rs9426830 (A>G)	0.46	intronic	No		ESC, ESDR, BRST, BLD, SKIN, BRN, HRT, MUS, THYM, GI, LIV	BLD		Whole_Blood, ADAR, 2.26E-14 a	Foxa, NF-I, Nanog
										Whole_Blood, ADAR, 2.92E-12 a
										Whole_Blood, IL6R, 2.49E-5 a
										Normal prepouch ileum, ADAR, 0.00066 d
154623646	0.88	rs7531982 (A>T)	0.46	intronic	No		LNG, BLD, SKIN, PANC	BLD		Whole_Blood, ADAR, 2.35E-14 a	CTCF, Smad3
										Whole_Blood, ADAR, 3.41E-12 a
										Whole_Blood, IL6R, 2.63E-5 a
154627302	0.88	rs35504625 (C>G)	0.46	intronic	Yes	ESC, ESDR, LNG, IPSC, FAT, STRM, BRST, BLD, MUS, BRN, SKIN, VAS, LIV, GI, ADRL, KID, PANC, PLCNT, THYM, HRT, OVRY, SPLN, CRVX, BONE	HRT	ESDR, ESC, LNG, IPSC, BRST, BLD, SKIN, ADRL, HRT, GI, KID, MUS, PLCNT, THYM, OVRY, CRVX, LIV, VAS, BRN	CTCF, POL2, ATF3, KAP1, GATA2, CEBPB, HEY1, JUND, TAF1, CCNT2,CMYC, EGR1, HMGN3,MAX, NRSF, POL24H8, POL2B, TBP, USF1, GATA1, HAE2F1		BHLHE40, Pax-5, RXRA, TR4, p300
Proxy variants were defined as those in LD (r2>0.8) with the index SNP rs1127313 (bolded red) in the 1000 genomes project European Phase 1 data. All data was accessed using HaploReg v4.1 available at: http://www.broadinstitute.org/mammals/haploreg/documentation_v4.1.html. Both conservation prediction algorithms, GERP and SiPhy-omega, were used. Abbreviations: LD, linkage disequilibrium; MAF, mino…
a Westra, 2013. PMID: 24013639. Title: Systematic identification of trans eQTLs as putative drivers of known disease associations. Data from all associations from 2012-12-21-CisAssociationsProbeLevelFDR0.5.txt
b Schadt, 2008	.PMID: 18462017. Title: Mapping the genetic architecture of gene expression in human liver. Data from NCBI eQTL Browser, http://www.ncbi.nlm.nih.gov/projects/gap/eqtl/index.cgi
c GTEx2015_v6. PMID: 25954001. Title: The Genotype-Tissue Expression (GTEx) pilot analysis: Multitissue gene regulation in humans. Data from GTEx Portal, Release v6, from http://www.gtexportal.org/static/datasets/gtex_analysis_v6/single_tissue_eqtl_data/GTEx_Analysis_V6_eQTLs.tar.gz
d Leslie R, O’Donnell CJ, Johnson AD (2014) GRASP: analysis of genotype-phenotype results from 1,390 genome-wide association studies and corresponding open access database. Bioinformatics30(12), i185-94. GRASP Build 2.0.0.0
